# Supplementary material for: Monitoring Seasonal Changes in Winery-Resident Microbiota
Source: PLoS One. 2013 Jun 19;8(6):e66437. doi: 10.1371/journal.pone.0066437 (PMC3686677; doi:10.1371/journal.pone.0066437)
Supplement: Table S1 — Sample Key and Barcode List for Bacterial Sequence Data. (XLSX) [file pone.0066437.s002.xlsx]

## Sheet: V4-4_wine_Map.txt
#SampleID	BarcodeSequence	LinkerPrimerSequence	Oligoname	Sample_Date	Type	Location	Site	Description
v4.4.30	ACAGTGAG	GTGTGCCAGCMGCCGCGGTAA	V4-028	2012-08-03	Floor	cellar	NW	v4.4.30
v4.4.342	GTAGCTTG	GTGTGCCAGCMGCCGCGGTAA	V4-568	2012-10-03	Floor	cellar	NW	v4.4.342
v4.4.22	ACAGTCAC	GTGTGCCAGCMGCCGCGGTAA	V4-027	2012-08-03	Floor	cellar	NCW	v4.4.22
v4.4.343	GTACGTAC	GTGTGCCAGCMGCCGCGGTAA	V4-556	2012-10-03	Floor	cellar	NCW	v4.4.343
v4.4.14	ACAGGTGA	GTGTGCCAGCMGCCGCGGTAA	V4-026	2012-08-03	Floor	cellar	NC	v4.4.14
v4.4.344	GCTTGCAA	GTGTGCCAGCMGCCGCGGTAA	V4-544	2012-10-03	Floor	cellar	NC	v4.4.344
v4.4.510	TTCGCCAT	GTGTGCCAGCMGCCGCGGTAA	V4-859	2012-02-12	Floor	cellar	NC	v4.4.510
v4.4.6	ACAGGTCT	GTGTGCCAGCMGCCGCGGTAA	V4-025	2012-08-03	Floor	cellar	NCE	v4.4.6
v4.4.345	GCTATACG	GTGTGCCAGCMGCCGCGGTAA	V4-532	2012-10-03	Floor	cellar	NCE	v4.4.345
v4.4.525	TGCTACCT	GTGTGCCAGCMGCCGCGGTAA	V4-776	2012-02-12	Floor	cellar	NCE	v4.4.525
v4.4.95	ACAGGAGT	GTGTGCCAGCMGCCGCGGTAA	V4-024	2012-08-03	Floor	cellar	NE	v4.4.95
v4.4.346	GCGGTATT	GTGTGCCAGCMGCCGCGGTAA	V4-520	2012-10-03	Floor	cellar	NE	v4.4.346
v4.4.524	TGCTTGGA	GTGTGCCAGCMGCCGCGGTAA	V4-788	2012-02-12	Floor	cellar	NE	v4.4.524
v4.4.87	ACAGGACA	GTGTGCCAGCMGCCGCGGTAA	V4-023	2012-08-03	Floor	cellar	Boot_rack	v4.4.87
v4.4.347	GCCGATTA	GTGTGCCAGCMGCCGCGGTAA	V4-508	2012-10-03	Floor	cellar	Boot_rack	v4.4.347
v4.4.523	TGGAGTTC	GTGTGCCAGCMGCCGCGGTAA	V4-800	2012-02-12	Floor	cellar	Boot_rack	v4.4.523
v4.4.79	ACAGCTGT	GTGTGCCAGCMGCCGCGGTAA	V4-022	2012-08-03	Floor	cellar	CW	v4.4.79
v4.4.348	GCATATGC	GTGTGCCAGCMGCCGCGGTAA	V4-496	2012-10-03	Floor	cellar	CW	v4.4.348
v4.4.522	TGGTGTAC	GTGTGCCAGCMGCCGCGGTAA	V4-812	2012-02-12	Floor	cellar	CW	v4.4.522
v4.4.71	ACAGCTCA	GTGTGCCAGCMGCCGCGGTAA	V4-021	2012-08-03	Floor	cellar	CCW	v4.4.71
v4.4.349	GCAACCTA	GTGTGCCAGCMGCCGCGGTAA	V4-484	2012-10-03	Floor	cellar	CCW	v4.4.349
v4.4.521	TGTCGTCT	GTGTGCCAGCMGCCGCGGTAA	V4-824	2012-02-12	Floor	cellar	CCW	v4.4.521
v4.4.63	ACAGCAGA	GTGTGCCAGCMGCCGCGGTAA	V4-020	2012-08-03	Floor	cellar	CC	v4.4.63
v4.4.350	GTAGGAAC	GTGTGCCAGCMGCCGCGGTAA	V4-569	2012-10-03	Floor	cellar	CC	v4.4.350
v4.4.520	TGTGCTGA	GTGTGCCAGCMGCCGCGGTAA	V4-836	2012-02-12	Floor	cellar	CC	v4.4.520
v4.4.55	ACAGCACT	GTGTGCCAGCMGCCGCGGTAA	V4-019	2012-08-03	Floor	cellar	CCE	v4.4.55
v4.4.351	GTACGTTG	GTGTGCCAGCMGCCGCGGTAA	V4-557	2012-10-03	Floor	cellar	CCE	v4.4.351
v4.4.519	TTCCGCAT	GTGTGCCAGCMGCCGCGGTAA	V4-848	2012-02-12	Floor	cellar	CCE	v4.4.519
v4.4.47	ACAGAGAC	GTGTGCCAGCMGCCGCGGTAA	V4-018	2012-08-03	Floor	cellar	CE	v4.4.47
v4.4.352	GCTTGCTT	GTGTGCCAGCMGCCGCGGTAA	V4-545	2012-10-03	Floor	cellar	CE	v4.4.352
v4.4.518	TTCGCCTA	GTGTGCCAGCMGCCGCGGTAA	V4-860	2012-02-12	Floor	cellar	CE	v4.4.518
v4.4.39	ACAGACTC	GTGTGCCAGCMGCCGCGGTAA	V4-017	2012-08-03	Floor	cellar	SW	v4.4.39
v4.4.353	GCTATAGC	GTGTGCCAGCMGCCGCGGTAA	V4-533	2012-10-03	Floor	cellar	SW	v4.4.353
v4.4.533	TGCTACGA	GTGTGCCAGCMGCCGCGGTAA	V4-777	2012-02-12	Floor	cellar	SW	v4.4.533
v4.4.31	ACAGACAG	GTGTGCCAGCMGCCGCGGTAA	V4-016	2012-08-03	Floor	cellar	SCW	v4.4.31
v4.4.354	GCGGTTAT	GTGTGCCAGCMGCCGCGGTAA	V4-521	2012-10-03	Floor	cellar	SCW	v4.4.354
v4.4.532	TGGAACCT	GTGTGCCAGCMGCCGCGGTAA	V4-789	2012-02-12	Floor	cellar	SCW	v4.4.532
v4.4.23	ACACTGAC	GTGTGCCAGCMGCCGCGGTAA	V4-015	2012-08-03	Floor	cellar	SC	v4.4.23
v4.4.355	GCCGTAAT	GTGTGCCAGCMGCCGCGGTAA	V4-509	2012-10-03	Floor	cellar	SC	v4.4.355
v4.4.531	TGGATCCA	GTGTGCCAGCMGCCGCGGTAA	V4-801	2012-02-12	Floor	cellar	SC	v4.4.531
v4.4.15	ACACTCTC	GTGTGCCAGCMGCCGCGGTAA	V4-014	2012-08-03	Floor	cellar	SCE	v4.4.15
v4.4.356	GCATCCAA	GTGTGCCAGCMGCCGCGGTAA	V4-497	2012-10-03	Floor	cellar	SCE	v4.4.356
v4.4.530	TGGTTCCT	GTGTGCCAGCMGCCGCGGTAA	V4-813	2012-02-12	Floor	cellar	SCE	v4.4.530
v4.4.7	ACACTCAG	GTGTGCCAGCMGCCGCGGTAA	V4-013	2012-08-03	Floor	cellar	SE	v4.4.7
v4.4.357	GCAACGAA	GTGTGCCAGCMGCCGCGGTAA	V4-485	2012-10-03	Floor	cellar	SE	v4.4.357
v4.4.529	TGTCGTGA	GTGTGCCAGCMGCCGCGGTAA	V4-825	2012-02-12	Floor	cellar	SE	v4.4.529
v4.4.96	ACACGTGT	GTGTGCCAGCMGCCGCGGTAA	V4-012	2012-08-03	Floor	classroom	center	v4.4.96
v4.4.358	GTAGGTAG	GTGTGCCAGCMGCCGCGGTAA	V4-570	2012-10-03	Floor	classroom	center	v4.4.358
v4.4.528	TGTGGACT	GTGTGCCAGCMGCCGCGGTAA	V4-837	2012-02-12	Floor	classroom	center	v4.4.528
v4.4.88	ACACGTCA	GTGTGCCAGCMGCCGCGGTAA	V4-011	2012-08-03	Floor	coldrm_1	C	v4.4.88
v4.4.359	GTACTCCT	GTGTGCCAGCMGCCGCGGTAA	V4-558	2012-10-03	Floor	coldrm_1	C	v4.4.359
v4.4.527	TTCCGCTA	GTGTGCCAGCMGCCGCGGTAA	V4-849	2012-02-12	Floor	coldrm_1	C	v4.4.527
v4.4.80	ACACGAGA	GTGTGCCAGCMGCCGCGGTAA	V4-010	2012-08-03	Floor	coldrm_2	C	v4.4.80
v4.4.360	GCTTGGAT	GTGTGCCAGCMGCCGCGGTAA	V4-546	2012-10-03	Floor	coldrm_2	C	v4.4.360
v4.4.526	TTCGCGAA	GTGTGCCAGCMGCCGCGGTAA	V4-861	2012-02-12	Floor	coldrm_2	C	v4.4.526
v4.4.72	ACACGACT	GTGTGCCAGCMGCCGCGGTAA	V4-009	2012-08-03	Floor	coldrm_3	C	v4.4.72
v4.4.361	GCTATTCC	GTGTGCCAGCMGCCGCGGTAA	V4-534	2012-10-03	Floor	coldrm_3	C	v4.4.361
v4.4.541	TGCTAGCA	GTGTGCCAGCMGCCGCGGTAA	V4-778	2012-02-12	Floor	coldrm_3	C	v4.4.541
v4.4.64	ACACCTGA	GTGTGCCAGCMGCCGCGGTAA	V4-008	2012-08-03	Floor	bbl_storage	W	v4.4.64
v4.4.362	GCTAATCG	GTGTGCCAGCMGCCGCGGTAA	V4-522	2012-10-03	Floor	bbl_storage	W	v4.4.362
v4.4.540	TGGAACGA	GTGTGCCAGCMGCCGCGGTAA	V4-790	2012-02-12	Floor	bbl_storage	W	v4.4.540
v4.4.56	ACACCTCT	GTGTGCCAGCMGCCGCGGTAA	V4-007	2012-08-03	Floor	bbl_storage	E	v4.4.56
v4.4.363	GCCGTATA	GTGTGCCAGCMGCCGCGGTAA	V4-510	2012-10-03	Floor	bbl_storage	E	v4.4.363
v4.4.539	TGGATCGT	GTGTGCCAGCMGCCGCGGTAA	V4-802	2012-02-12	Floor	bbl_storage	E	v4.4.539
v4.4.48	ACACCAGT	GTGTGCCAGCMGCCGCGGTAA	V4-006	2012-08-03	Floor	Bottle_storage	C	v4.4.48
v4.4.364	GCATCGAT	GTGTGCCAGCMGCCGCGGTAA	V4-498	2012-10-03	Floor	Bottle_storage	C	v4.4.364
v4.4.538	TGGTTCGA	GTGTGCCAGCMGCCGCGGTAA	V4-814	2012-02-12	Floor	Bottle_storage	C	v4.4.538
v4.4.40	ACACCACA	GTGTGCCAGCMGCCGCGGTAA	V4-005	2012-08-03	Floor	Crush_pad	W	v4.4.40
v4.4.89	AGACGACA	GTGTGCCAGCMGCCGCGGTAA	V4-096	2012-10-03	Floor	Crush_pad	W	v4.4.89
v4.4.168	CGATTACG	GTGTGCCAGCMGCCGCGGTAA	V4-278	2012-10-03	Floor	Crush_pad	W	v4.4.168
v4.4.365	GCAACGTT	GTGTGCCAGCMGCCGCGGTAA	V4-486	2012-10-03	Floor	Crush_pad	W	v4.4.365
v4.4.537	TGTCTCAC	GTGTGCCAGCMGCCGCGGTAA	V4-826	2012-02-12	Floor	Crush_pad	W	v4.4.537
v4.4.32	ACACAGTC	GTGTGCCAGCMGCCGCGGTAA	V4-004	2012-08-03	Floor	Crush_pad	E	v4.4.32
v4.4.81	AGACCTGT	GTGTGCCAGCMGCCGCGGTAA	V4-095	2012-10-03	Floor	Crush_pad	E	v4.4.81
v4.4.536	TGTGGAGA	GTGTGCCAGCMGCCGCGGTAA	V4-838	2012-02-12	Floor	Crush_pad	E	v4.4.536
v4.4.24	ACACAGAG	GTGTGCCAGCMGCCGCGGTAA	V4-003	2012-08-03	Floor	Equipment_rm	C	v4.4.24
v4.4.73	AGACCTCA	GTGTGCCAGCMGCCGCGGTAA	V4-094	2012-10-03	Floor	Equipment_rm	C	v4.4.73
v4.4.535	TTCCGGAA	GTGTGCCAGCMGCCGCGGTAA	V4-850	2012-02-12	Floor	Equipment_rm	C	v4.4.535
v4.4.16	ACACACTG	GTGTGCCAGCMGCCGCGGTAA	V4-002	2012-08-03	Floor	Lab	benchtop	v4.4.16
v4.4.65	AGACCAGA	GTGTGCCAGCMGCCGCGGTAA	V4-093	2012-10-03	Floor	Lab	benchtop	v4.4.65
v4.4.534	TTCGCGTT	GTGTGCCAGCMGCCGCGGTAA	V4-862	2012-02-12	Floor	Lab	benchtop	v4.4.534
v4.4.8	ACACACAC	GTGTGCCAGCMGCCGCGGTAA	V4-001	2012-08-03	Floor	Lab	entry_floor	v4.4.8
v4.4.57	AGACCACT	GTGTGCCAGCMGCCGCGGTAA	V4-092	2012-10-03	Floor	Lab	entry_floor	v4.4.57
v4.4.549	TGCTAGGT	GTGTGCCAGCMGCCGCGGTAA	V4-779	2012-02-12	Floor	Lab	entry_floor	v4.4.549
v4.4.104	AGACGAGT	GTGTGCCAGCMGCCGCGGTAA	V4-097	2012-08-03	Floor	Hallway	entry_floor	v4.4.104
v4.4.49	AGACAGAC	GTGTGCCAGCMGCCGCGGTAA	V4-091	2012-10-03	Floor	Hallway	entry_floor	v4.4.49
v4.4.548	TGGAAGCA	GTGTGCCAGCMGCCGCGGTAA	V4-791	2012-02-12	Floor	Hallway	entry_floor	v4.4.548
v4.4.103	AGAGCTCT	GTGTGCCAGCMGCCGCGGTAA	V4-109	2012-08-03	Floor	Exterior	entry_floor	v4.4.103
v4.4.41	AGACACTC	GTGTGCCAGCMGCCGCGGTAA	V4-090	2012-10-03	Floor	Exterior	entry_floor	v4.4.41
v4.4.547	TGGATGGA	GTGTGCCAGCMGCCGCGGTAA	V4-803	2012-02-12	Floor	Exterior	entry_floor	v4.4.547
v4.4.102	AGCAAGGT	GTGTGCCAGCMGCCGCGGTAA	V4-121	2012-08-03	Elevator	hopper	1	v4.4.102
v4.4.33	AGACACAG	GTGTGCCAGCMGCCGCGGTAA	V4-089	2012-10-03	Elevator	hopper	1	v4.4.33
v4.4.546	TGGTTGCA	GTGTGCCAGCMGCCGCGGTAA	V4-815	2012-02-12	Elevator	hopper	1	v4.4.546
v4.4.101	AGCTACCA	GTGTGCCAGCMGCCGCGGTAA	V4-133	2012-08-03	Elevator	hopper	2	v4.4.101
v4.4.25	ACTGTGAC	GTGTGCCAGCMGCCGCGGTAA	V4-088	2012-10-03	Elevator	hopper	2	v4.4.25
v4.4.545	TGTCTCTG	GTGTGCCAGCMGCCGCGGTAA	V4-827	2012-02-12	Elevator	hopper	2	v4.4.545
v4.4.100	AGCTTCGA	GTGTGCCAGCMGCCGCGGTAA	V4-145	2012-08-03	Elevator	Conveyor	1	v4.4.100
v4.4.17	ACTGTCTC	GTGTGCCAGCMGCCGCGGTAA	V4-087	2012-10-03	Elevator	Conveyor	1	v4.4.17
v4.4.544	TGTGTCAG	GTGTGCCAGCMGCCGCGGTAA	V4-839	2012-02-12	Elevator	Conveyor	1	v4.4.544
v4.4.99	AGTCGAGA	GTGTGCCAGCMGCCGCGGTAA	V4-157	2012-08-03	Elevator	Conveyor	2	v4.4.99
v4.4.9	ACTGTCAG	GTGTGCCAGCMGCCGCGGTAA	V4-086	2012-10-03	Elevator	Conveyor	2	v4.4.9
v4.4.543	TTCCGGTT	GTGTGCCAGCMGCCGCGGTAA	V4-851	2012-02-12	Elevator	Conveyor	2	v4.4.543
v4.4.98	AGTGGACA	GTGTGCCAGCMGCCGCGGTAA	V4-169	2012-08-03	Elevator	Exit_chute	1	v4.4.98
v4.4.322	GTAGCAAG	GTGTGCCAGCMGCCGCGGTAA	V4-565	2012-08-03	Elevator	Exit_chute	1	v4.4.322
v4.4.1	ACTGGTGT	GTGTGCCAGCMGCCGCGGTAA	V4-085	2012-10-03	Elevator	Exit_chute	1	v4.4.1
v4.4.542	TTCGGCAA	GTGTGCCAGCMGCCGCGGTAA	V4-863	2012-02-12	Elevator	Exit_chute	1	v4.4.542
v4.4.97	ATCGGCAT	GTGTGCCAGCMGCCGCGGTAA	V4-181	2012-08-03	Elevator	Exit_chute	2	v4.4.97
v4.4.323	GTACCTTC	GTGTGCCAGCMGCCGCGGTAA	V4-553	2012-08-03	Elevator	Exit_chute	2	v4.4.323
v4.4.90	ACTGGTCA	GTGTGCCAGCMGCCGCGGTAA	V4-084	2012-10-03	Elevator	Exit_chute	2	v4.4.90
v4.4.557	TGCTCAAG	GTGTGCCAGCMGCCGCGGTAA	V4-780	2012-02-12	Elevator	Exit_chute	2	v4.4.557
v4.4.112	AGACGTCT	GTGTGCCAGCMGCCGCGGTAA	V4-098	2012-08-03	Crusher	Exit_chute	1	v4.4.112
v4.4.82	ACTGGAGA	GTGTGCCAGCMGCCGCGGTAA	V4-083	2012-10-03	Crusher	Exit_chute	1	v4.4.82
v4.4.556	TGGAAGGT	GTGTGCCAGCMGCCGCGGTAA	V4-792	2012-02-12	Crusher	Exit_chute	1	v4.4.556
v4.4.111	AGAGCTGA	GTGTGCCAGCMGCCGCGGTAA	V4-110	2012-08-03	Crusher	Exit_chute	2	v4.4.111
v4.4.74	ACTGGACT	GTGTGCCAGCMGCCGCGGTAA	V4-082	2012-10-03	Crusher	Exit_chute	2	v4.4.74
v4.4.555	TGGTACGT	GTGTGCCAGCMGCCGCGGTAA	V4-804	2012-02-12	Crusher	Exit_chute	2	v4.4.555
v4.4.110	AGCACAAG	GTGTGCCAGCMGCCGCGGTAA	V4-122	2012-08-03	Press	Door	3	v4.4.110
v4.4.66	ACTGCTGA	GTGTGCCAGCMGCCGCGGTAA	V4-081	2012-10-03	Press	Door	3	v4.4.66
v4.4.554	TGTCACAG	GTGTGCCAGCMGCCGCGGTAA	V4-816	2012-02-12	Press	Door	3	v4.4.554
v4.4.109	AGCTACGT	GTGTGCCAGCMGCCGCGGTAA	V4-134	2012-08-03	Press	Press_pan	1	v4.4.109
v4.4.58	ACTGCTCT	GTGTGCCAGCMGCCGCGGTAA	V4-080	2012-10-03	Press	Press_pan	1	v4.4.58
v4.4.553	TGTCTGAG	GTGTGCCAGCMGCCGCGGTAA	V4-828	2012-02-12	Press	Press_pan	1	v4.4.553
v4.4.108	AGCTTGCA	GTGTGCCAGCMGCCGCGGTAA	V4-146	2012-08-03	Press	Press_pan	2	v4.4.108
v4.4.50	ACTGCACA	GTGTGCCAGCMGCCGCGGTAA	V4-079	2012-10-03	Press	Press_pan	2	v4.4.50
v4.4.552	TGTGTCTC	GTGTGCCAGCMGCCGCGGTAA	V4-840	2012-02-12	Press	Press_pan	2	v4.4.552
v4.4.107	AGTCGTCA	GTGTGCCAGCMGCCGCGGTAA	V4-158	2012-08-03	Press	Press_pan	3	v4.4.107
v4.4.42	ACTGAGTC	GTGTGCCAGCMGCCGCGGTAA	V4-078	2012-10-03	Press	Press_pan	3	v4.4.42
v4.4.551	TTCCTACG	GTGTGCCAGCMGCCGCGGTAA	V4-852	2012-02-12	Press	Press_pan	3	v4.4.551
v4.4.106	AGTGGAGT	GTGTGCCAGCMGCCGCGGTAA	V4-170	2012-08-03	Hose	A	1	v4.4.106
v4.4.34	ACTGAGAG	GTGTGCCAGCMGCCGCGGTAA	V4-077	2012-10-03	Hose	A	1	v4.4.34
v4.4.550	TTCGGCTT	GTGTGCCAGCMGCCGCGGTAA	V4-864	2012-02-12	Hose	A	1	v4.4.550
v4.4.105	ATCGGCTA	GTGTGCCAGCMGCCGCGGTAA	V4-182	2012-08-03	Hose	A	2	v4.4.105
v4.4.26	ACTGACTG	GTGTGCCAGCMGCCGCGGTAA	V4-076	2012-10-03	Hose	A	2	v4.4.26
v4.4.263	CGCGTTAA	GTGTGCCAGCMGCCGCGGTAA	V4-289	2012-02-12	Hose	A	2	v4.4.263
v4.4.120	AGACGTGA	GTGTGCCAGCMGCCGCGGTAA	V4-099	2012-08-03	Hose	B	1	v4.4.120
v4.4.18	ACTGACAC	GTGTGCCAGCMGCCGCGGTAA	V4-075	2012-10-03	Hose	B	1	v4.4.18
v4.4.262	CGTAGCAT	GTGTGCCAGCMGCCGCGGTAA	V4-301	2012-02-12	Hose	B	1	v4.4.262
v4.4.119	AGAGGACT	GTGTGCCAGCMGCCGCGGTAA	V4-111	2012-08-03	Hose	B	2	v4.4.119
v4.4.10	ACTCTGTC	GTGTGCCAGCMGCCGCGGTAA	V4-074	2012-10-03	Hose	B	2	v4.4.10
v4.4.261	CGTTCCAT	GTGTGCCAGCMGCCGCGGTAA	V4-313	2012-02-12	Hose	B	2	v4.4.261
v4.4.118	AGCACATC	GTGTGCCAGCMGCCGCGGTAA	V4-123	2012-08-03	Hose	C	1	v4.4.118
v4.4.2	ACTCTGAG	GTGTGCCAGCMGCCGCGGTAA	V4-073	2012-10-03	Hose	C	1	v4.4.2
v4.4.260	CTACCATC	GTGTGCCAGCMGCCGCGGTAA	V4-325	2012-02-12	Hose	C	1	v4.4.260
v4.4.117	AGCTAGCT	GTGTGCCAGCMGCCGCGGTAA	V4-135	2012-08-03	Hose	C	2	v4.4.117
v4.4.91	ACTCTCTG	GTGTGCCAGCMGCCGCGGTAA	V4-072	2012-10-03	Hose	C	2	v4.4.91
v4.4.259	CTAGAGGA	GTGTGCCAGCMGCCGCGGTAA	V4-337	2012-02-12	Hose	C	2	v4.4.259
v4.4.116	AGCTTGGT	GTGTGCCAGCMGCCGCGGTAA	V4-147	2012-08-03	Fermenter	A	Sample_port	v4.4.116
v4.4.83	ACTCTCAC	GTGTGCCAGCMGCCGCGGTAA	V4-071	2012-10-03	Fermenter	A	Sample_port	v4.4.83
v4.4.258	CTCAACTC	GTGTGCCAGCMGCCGCGGTAA	V4-349	2012-02-12	Fermenter	A	Sample_port	v4.4.258
v4.4.115	AGTCGTGT	GTGTGCCAGCMGCCGCGGTAA	V4-159	2012-08-03	Fermenter	A	racking_arm	v4.4.115
v4.4.75	ACTCGTGA	GTGTGCCAGCMGCCGCGGTAA	V4-070	2012-10-03	Fermenter	A	racking_arm	v4.4.75
v4.4.257	CTCATGAG	GTGTGCCAGCMGCCGCGGTAA	V4-361	2012-02-12	Fermenter	A	racking_arm	v4.4.257
v4.4.114	AGTGTCAC	GTGTGCCAGCMGCCGCGGTAA	V4-171	2012-08-03	Fermenter	B	Sample_port	v4.4.114
v4.4.67	ACTCGTCT	GTGTGCCAGCMGCCGCGGTAA	V4-069	2012-10-03	Fermenter	B	Sample_port	v4.4.67
v4.4.256	CTGAGTCA	GTGTGCCAGCMGCCGCGGTAA	V4-373	2012-02-12	Fermenter	B	Sample_port	v4.4.256
v4.4.113	ATCGTACG	GTGTGCCAGCMGCCGCGGTAA	V4-183	2012-08-03	Fermenter	B	racking_arm	v4.4.113
v4.4.59	ACTCGAGT	GTGTGCCAGCMGCCGCGGTAA	V4-068	2012-10-03	Fermenter	B	racking_arm	v4.4.59
v4.4.271	CGGCAATT	GTGTGCCAGCMGCCGCGGTAA	V4-290	2012-02-12	Fermenter	B	racking_arm	v4.4.271
v4.4.128	AGACTCAC	GTGTGCCAGCMGCCGCGGTAA	V4-100	2012-08-03	Fermenter	C	Sample_port	v4.4.128
v4.4.51	ACTCGACA	GTGTGCCAGCMGCCGCGGTAA	V4-067	2012-10-03	Fermenter	C	Sample_port	v4.4.51
v4.4.270	CGTAGCTA	GTGTGCCAGCMGCCGCGGTAA	V4-302	2012-02-12	Fermenter	C	Sample_port	v4.4.270
v4.4.127	AGAGGAGA	GTGTGCCAGCMGCCGCGGTAA	V4-112	2012-08-03	Fermenter	C	racking_arm	v4.4.127
v4.4.43	ACTCCTGT	GTGTGCCAGCMGCCGCGGTAA	V4-066	2012-10-03	Fermenter	C	racking_arm	v4.4.43
v4.4.269	CGTTCCTA	GTGTGCCAGCMGCCGCGGTAA	V4-314	2012-02-12	Fermenter	C	racking_arm	v4.4.269
v4.4.126	AGCACTAC	GTGTGCCAGCMGCCGCGGTAA	V4-124	2012-08-03	Fermenter	D	Sample_port	v4.4.126
v4.4.35	ACTCCTCA	GTGTGCCAGCMGCCGCGGTAA	V4-065	2012-10-03	Fermenter	D	Sample_port	v4.4.35
v4.4.268	CTACCTAC	GTGTGCCAGCMGCCGCGGTAA	V4-326	2012-02-12	Fermenter	D	Sample_port	v4.4.268
v4.4.125	AGCTAGGA	GTGTGCCAGCMGCCGCGGTAA	V4-136	2012-08-03	Fermenter	D	racking_arm	v4.4.125
v4.4.267	CTAGCAAC	GTGTGCCAGCMGCCGCGGTAA	V4-338	2012-02-12	Fermenter	D	racking_arm	v4.4.267
v4.4.124	AGTCACAC	GTGTGCCAGCMGCCGCGGTAA	V4-148	2012-08-03	Fermenter	E	Sample_port	v4.4.124
v4.4.27	ACTCCAGA	GTGTGCCAGCMGCCGCGGTAA	V4-064	2012-10-03	Fermenter	E	Sample_port	v4.4.27
v4.4.266	CTCAAGAC	GTGTGCCAGCMGCCGCGGTAA	V4-350	2012-02-12	Fermenter	E	Sample_port	v4.4.266
v4.4.123	AGTCTCAG	GTGTGCCAGCMGCCGCGGTAA	V4-160	2012-08-03	Fermenter	E	racking_arm	v4.4.123
v4.4.19	ACTCCACT	GTGTGCCAGCMGCCGCGGTAA	V4-063	2012-10-03	Fermenter	E	racking_arm	v4.4.19
v4.4.265	CTCATGTC	GTGTGCCAGCMGCCGCGGTAA	V4-362	2012-02-12	Fermenter	E	racking_arm	v4.4.265
v4.4.122	AGTGTGAG	GTGTGCCAGCMGCCGCGGTAA	V4-172	2012-08-03	Fermenter	F	Sample_port	v4.4.122
v4.4.11	ACTCAGAC	GTGTGCCAGCMGCCGCGGTAA	V4-062	2012-10-03	Fermenter	F	Sample_port	v4.4.11
v4.4.264	CTGAGTGT	GTGTGCCAGCMGCCGCGGTAA	V4-374	2012-02-12	Fermenter	F	Sample_port	v4.4.264
v4.4.121	ATCGTTCC	GTGTGCCAGCMGCCGCGGTAA	V4-184	2012-08-03	Fermenter	F	racking_arm	v4.4.121
v4.4.3	ACTCACTC	GTGTGCCAGCMGCCGCGGTAA	V4-061	2012-10-03	Fermenter	F	racking_arm	v4.4.3
v4.4.279	CGGCATAT	GTGTGCCAGCMGCCGCGGTAA	V4-291	2012-02-12	Fermenter	F	racking_arm	v4.4.279
v4.4.136	AGACTCTG	GTGTGCCAGCMGCCGCGGTAA	V4-101	2012-08-03	Pump	inlet	A	v4.4.136
v4.4.92	ACTCACAG	GTGTGCCAGCMGCCGCGGTAA	V4-060	2012-10-03	Pump	inlet	A	v4.4.92
v4.4.278	CGTAGGAA	GTGTGCCAGCMGCCGCGGTAA	V4-303	2012-02-12	Pump	inlet	A	v4.4.278
v4.4.135	AGAGGTCA	GTGTGCCAGCMGCCGCGGTAA	V4-113	2012-08-03	Bottler	inlet	inlet	v4.4.135
v4.4.84	ACGTTGGT	GTGTGCCAGCMGCCGCGGTAA	V4-059	2012-10-03	Bottler	inlet	inlet	v4.4.84
v4.4.277	CGTTCGAA	GTGTGCCAGCMGCCGCGGTAA	V4-315	2012-02-12	Bottler	inlet	inlet	v4.4.277
v4.4.134	AGCACTTG	GTGTGCCAGCMGCCGCGGTAA	V4-125	2012-08-03	Bottler	filler	filler_head_x3	v4.4.134
v4.4.76	ACGTTGCA	GTGTGCCAGCMGCCGCGGTAA	V4-058	2012-10-03	Bottler	filler	filler_head_x3	v4.4.76
v4.4.276	CTACGAAC	GTGTGCCAGCMGCCGCGGTAA	V4-327	2012-02-12	Bottler	filler	filler_head_x3	v4.4.276
v4.4.133	AGCTCAAC	GTGTGCCAGCMGCCGCGGTAA	V4-137	2012-08-03	Bottler	filler	filler_head_x4	v4.4.133
v4.4.68	ACGTTCGA	GTGTGCCAGCMGCCGCGGTAA	V4-057	2012-10-03	Bottler	filler	filler_head_x4	v4.4.68
v4.4.275	CTAGCATG	GTGTGCCAGCMGCCGCGGTAA	V4-339	2012-02-12	Bottler	filler	filler_head_x4	v4.4.275
v4.4.132	AGTCACTG	GTGTGCCAGCMGCCGCGGTAA	V4-149	2012-08-03	Bottler	Surface	Wheel	v4.4.132
v4.4.60	ACGTTCCT	GTGTGCCAGCMGCCGCGGTAA	V4-056	2012-10-03	Bottler	Surface	Wheel	v4.4.60
v4.4.274	CTCACACT	GTGTGCCAGCMGCCGCGGTAA	V4-351	2012-02-12	Bottler	Surface	Wheel	v4.4.274
v4.4.131	AGTCTCTC	GTGTGCCAGCMGCCGCGGTAA	V4-161	2012-08-03	Filter	inlet	inlet	v4.4.131
v4.4.52	ACGTGTAC	GTGTGCCAGCMGCCGCGGTAA	V4-055	2012-10-03	Filter	inlet	inlet	v4.4.52
v4.4.273	CTGAACAC	GTGTGCCAGCMGCCGCGGTAA	V4-363	2012-02-12	Filter	inlet	inlet	v4.4.273
v4.4.130	AGTGTGTC	GTGTGCCAGCMGCCGCGGTAA	V4-173	2012-08-03	Filter	outlet	outlet	v4.4.130
v4.4.44	ACGTGATC	GTGTGCCAGCMGCCGCGGTAA	V4-054	2012-10-03	Filter	outlet	outlet	v4.4.44
v4.4.272	CTGATCAG	GTGTGCCAGCMGCCGCGGTAA	V4-375	2012-02-12	Filter	outlet	outlet	v4.4.272
v4.4.129	ATCGTTGG	GTGTGCCAGCMGCCGCGGTAA	V4-185	2012-08-03	Water	hose	NE	v4.4.129
v4.4.36	ACGTGAAG	GTGTGCCAGCMGCCGCGGTAA	V4-053	2012-10-03	Water	hose	NE	v4.4.36
v4.4.287	CGGCTAAT	GTGTGCCAGCMGCCGCGGTAA	V4-292	2012-02-12	Water	hose	NE	v4.4.287
v4.4.144	AGACTGTC	GTGTGCCAGCMGCCGCGGTAA	V4-102	2012-08-03	Water	hose	Crush_pad	v4.4.144
v4.4.28	ACGTCTTC	GTGTGCCAGCMGCCGCGGTAA	V4-052	2012-10-03	Water	hose	Crush_pad	v4.4.28
v4.4.286	CGTAGGTT	GTGTGCCAGCMGCCGCGGTAA	V4-304	2012-02-12	Water	hose	Crush_pad	v4.4.286
v4.4.143	AGAGGTGT	GTGTGCCAGCMGCCGCGGTAA	V4-114	2012-08-03	Barrel	A	exterior	v4.4.143
v4.4.20	ACGTCTAG	GTGTGCCAGCMGCCGCGGTAA	V4-051	2012-10-03	Barrel	A	exterior	v4.4.20
v4.4.285	CGTTCGTT	GTGTGCCAGCMGCCGCGGTAA	V4-316	2012-02-12	Barrel	A	exterior	v4.4.285
v4.4.142	AGCAGAAC	GTGTGCCAGCMGCCGCGGTAA	V4-126	2012-08-03	Barrel	A	exterior	v4.4.142
v4.4.12	ACGTCATG	GTGTGCCAGCMGCCGCGGTAA	V4-050	2012-10-03	Barrel	A	exterior	v4.4.12
v4.4.284	CTACGATG	GTGTGCCAGCMGCCGCGGTAA	V4-328	2012-02-12	Barrel	A	exterior	v4.4.284
v4.4.141	AGCTCATG	GTGTGCCAGCMGCCGCGGTAA	V4-138	2012-08-03	Barrel	B	exterior	v4.4.141
v4.4.4	ACGTCAAC	GTGTGCCAGCMGCCGCGGTAA	V4-049	2012-10-03	Barrel	B	exterior	v4.4.4
v4.4.283	CTAGCTAG	GTGTGCCAGCMGCCGCGGTAA	V4-340	2012-02-12	Barrel	B	exterior	v4.4.283
v4.4.140	AGTCAGAG	GTGTGCCAGCMGCCGCGGTAA	V4-150	2012-08-03	Barrel	B	exterior	v4.4.140
v4.4.93	ACGTAGGA	GTGTGCCAGCMGCCGCGGTAA	V4-048	2012-10-03	Barrel	B	exterior	v4.4.93
v4.4.282	CTCACAGA	GTGTGCCAGCMGCCGCGGTAA	V4-352	2012-02-12	Barrel	B	exterior	v4.4.282
v4.4.139	AGTCTGAC	GTGTGCCAGCMGCCGCGGTAA	V4-162	2012-08-03	Barrel	D	exterior	v4.4.139
v4.4.85	ACGTAGCT	GTGTGCCAGCMGCCGCGGTAA	V4-047	2012-10-03	Barrel	D	exterior	v4.4.85
v4.4.281	CTGAACTG	GTGTGCCAGCMGCCGCGGTAA	V4-364	2012-02-12	Barrel	D	exterior	v4.4.281
v4.4.138	ATCGAAGG	GTGTGCCAGCMGCCGCGGTAA	V4-174	2012-08-03	Barrel	E	exterior	v4.4.138
v4.4.77	ACGTACGT	GTGTGCCAGCMGCCGCGGTAA	V4-046	2012-10-03	Barrel	E	exterior	v4.4.77
v4.4.280	CTGATCTC	GTGTGCCAGCMGCCGCGGTAA	V4-376	2012-02-12	Barrel	E	exterior	v4.4.280
v4.4.137	ATGCAAGG	GTGTGCCAGCMGCCGCGGTAA	V4-186	2012-08-03	Barrel	F	interior	v4.4.137
v4.4.69	ACGTACCA	GTGTGCCAGCMGCCGCGGTAA	V4-045	2012-10-03	Barrel	F	interior	v4.4.69
v4.4.152	AGAGACAC	GTGTGCCAGCMGCCGCGGTAA	V4-103	2012-08-03	Barrel	F	interior	v4.4.152
v4.4.61	ACGATGGA	GTGTGCCAGCMGCCGCGGTAA	V4-044	2012-10-03	Barrel	F	interior	v4.4.61
v4.4.151	AGAGTCAG	GTGTGCCAGCMGCCGCGGTAA	V4-115	2012-08-03	Fermenter	New	Sample_port	v4.4.151
v4.4.53	ACGATCGT	GTGTGCCAGCMGCCGCGGTAA	V4-043	2012-10-03	Fermenter	New	Sample_port	v4.4.53
v4.4.295	CGGCTATA	GTGTGCCAGCMGCCGCGGTAA	V4-293	2012-02-12	Fermenter	New	Sample_port	v4.4.295
v4.4.150	AGCAGATG	GTGTGCCAGCMGCCGCGGTAA	V4-127	2012-08-03	Fermenter	New	racking_arm	v4.4.150
v4.4.45	ACGATCCA	GTGTGCCAGCMGCCGCGGTAA	V4-042	2012-10-03	Fermenter	New	racking_arm	v4.4.45
v4.4.294	CGTATACG	GTGTGCCAGCMGCCGCGGTAA	V4-305	2012-02-12	Fermenter	New	racking_arm	v4.4.294
v4.4.149	AGCTCTAG	GTGTGCCAGCMGCCGCGGTAA	V4-139	2012-08-03	Drain	cellar	NW	v4.4.149
v4.4.37	ACGAGTTC	GTGTGCCAGCMGCCGCGGTAA	V4-041	2012-10-03	Drain	cellar	NW	v4.4.37
v4.4.293	CGTTGCAA	GTGTGCCAGCMGCCGCGGTAA	V4-317	2012-02-12	Drain	cellar	NW	v4.4.293
v4.4.148	AGTCAGTC	GTGTGCCAGCMGCCGCGGTAA	V4-151	2012-08-03	Drain	cellar	NE	v4.4.148
v4.4.29	ACGAGTAG	GTGTGCCAGCMGCCGCGGTAA	V4-040	2012-10-03	Drain	cellar	NE	v4.4.29
v4.4.292	CTACGTAG	GTGTGCCAGCMGCCGCGGTAA	V4-329	2012-02-12	Drain	cellar	NE	v4.4.292
v4.4.147	AGTGACAG	GTGTGCCAGCMGCCGCGGTAA	V4-163	2012-08-03	Drain	cellar	SW	v4.4.147
v4.4.21	ACGAGATG	GTGTGCCAGCMGCCGCGGTAA	V4-039	2012-10-03	Drain	cellar	SW	v4.4.21
v4.4.291	CTAGCTTC	GTGTGCCAGCMGCCGCGGTAA	V4-341	2012-02-12	Drain	cellar	SW	v4.4.291
v4.4.146	ATCGATCG	GTGTGCCAGCMGCCGCGGTAA	V4-175	2012-08-03	Drain	cellar	SE	v4.4.146
v4.4.13	ACGAGAAC	GTGTGCCAGCMGCCGCGGTAA	V4-038	2012-10-03	Drain	cellar	SE	v4.4.13
v4.4.290	CTCACTCA	GTGTGCCAGCMGCCGCGGTAA	V4-353	2012-02-12	Drain	cellar	SE	v4.4.290
v4.4.145	ATGCATCG	GTGTGCCAGCMGCCGCGGTAA	V4-187	2012-08-03	Drain	Crush	W	v4.4.145
v4.4.5	ACGACTTG	GTGTGCCAGCMGCCGCGGTAA	V4-037	2012-10-03	Drain	Crush	W	v4.4.5
v4.4.289	CTGAAGAG	GTGTGCCAGCMGCCGCGGTAA	V4-365	2012-02-12	Drain	Crush	W	v4.4.289
v4.4.159	AGAGACTG	GTGTGCCAGCMGCCGCGGTAA	V4-104	2012-08-03	Drain	Crush	E	v4.4.159
v4.4.94	ACGACTAC	GTGTGCCAGCMGCCGCGGTAA	V4-036	2012-10-03	Drain	Crush	E	v4.4.94
v4.4.288	CTGATGAC	GTGTGCCAGCMGCCGCGGTAA	V4-377	2012-02-12	Drain	Crush	E	v4.4.288
v4.4.158	AGAGTCTC	GTGTGCCAGCMGCCGCGGTAA	V4-116	2012-08-03	Drain	bbl_rm	Center	v4.4.158
v4.4.86	ACGACATC	GTGTGCCAGCMGCCGCGGTAA	V4-035	2012-10-03	Drain	bbl_rm	Center	v4.4.86
v4.4.302	CGGCTTAA	GTGTGCCAGCMGCCGCGGTAA	V4-294	2012-02-12	Drain	bbl_rm	Center	v4.4.302
v4.4.157	AGCAGTAG	GTGTGCCAGCMGCCGCGGTAA	V4-128	2012-08-03	Sink	cellar	W	v4.4.157
v4.4.78	ACGACAAG	GTGTGCCAGCMGCCGCGGTAA	V4-034	2012-10-03	Sink	cellar	W	v4.4.78
v4.4.301	CGTATAGC	GTGTGCCAGCMGCCGCGGTAA	V4-306	2012-02-12	Sink	cellar	W	v4.4.301
v4.4.156	AGCTCTTC	GTGTGCCAGCMGCCGCGGTAA	V4-140	2012-08-03	Barrel	G	interior	v4.4.156
v4.4.70	ACGAAGGT	GTGTGCCAGCMGCCGCGGTAA	V4-033	2012-10-03	Barrel	G	interior	v4.4.70
v4.4.155	AGTCCACA	GTGTGCCAGCMGCCGCGGTAA	V4-152	2012-08-03	Barrel	H	interior	v4.4.155
v4.4.62	ACGAAGCA	GTGTGCCAGCMGCCGCGGTAA	V4-032	2012-10-03	Barrel	H	interior	v4.4.62
v4.4.154	AGTGACTC	GTGTGCCAGCMGCCGCGGTAA	V4-164	2012-08-03	Hopper	A	Bottom	v4.4.154
v4.4.54	ACGAACGA	GTGTGCCAGCMGCCGCGGTAA	V4-031	2012-10-03	Hopper	A	Bottom	v4.4.54
v4.4.300	CGTTGCTT	GTGTGCCAGCMGCCGCGGTAA	V4-318	2012-02-12	Hopper	A	Bottom	v4.4.300
v4.4.153	ATCGATGC	GTGTGCCAGCMGCCGCGGTAA	V4-176	2012-08-03	Hopper	b	Bottom	v4.4.153
v4.4.46	ACGAACCT	GTGTGCCAGCMGCCGCGGTAA	V4-030	2012-10-03	Hopper	b	Bottom	v4.4.46
v4.4.299	CTACGTTC	GTGTGCCAGCMGCCGCGGTAA	V4-330	2012-02-12	Hopper	b	Bottom	v4.4.299
v4.4.38	ACAGTGTC	GTGTGCCAGCMGCCGCGGTAA	V4-029	2012-10-03	CO2_line	cellar	inner	v4.4.38
