# Supplementary material for: Monitoring Seasonal Changes in Winery-Resident Microbiota
Source: PLoS One. 2013 Jun 19;8(6):e66437. doi: 10.1371/journal.pone.0066437 (PMC3686677; doi:10.1371/journal.pone.0066437)
Supplement: Table S2 — Sample Key and Barcode List for Fungal Sequence Data. (XLSX) [file pone.0066437.s003.xlsx]

## Sheet: bits-3-wine-map.txt
#SampleID	BarcodeSequence	LinkerPrimerSequence	ReversePrimer	OligoName	Sample_Date	Type	Location	Site	Description
bits.142	ATGCTACG	CTACCTGCGGARGGATCA	GAGATCCRTTGYTRAAAGTT	BITSF-126	2012-08-03	Barrel	A	exterior	bits.142
bits.143	ATCGGCTA	CTACCTGCGGARGGATCA	GAGATCCRTTGYTRAAAGTT	BITSF-114	2012-08-03	Barrel	A	exterior	bits.143
bits.12	ACTGTGAC	CTACCTGCGGARGGATCA	GAGATCCRTTGYTRAAAGTT	BITSF-50	2012-10-03	Barrel	A	exterior	bits.12
bits.20	ACTGTGTG	CTACCTGCGGARGGATCA	GAGATCCRTTGYTRAAAGTT	BITSF-51	2012-10-03	Barrel	A	exterior	bits.20
bits.519	GCAAGCTT	CTACCTGCGGARGGATCA	GAGATCCRTTGYTRAAAGTT	BITSF-746	2012-02-12	Barrel	A	exterior	bits.519
bits.520	GAGTTGAG	CTACCTGCGGARGGATCA	GAGATCCRTTGYTRAAAGTT	BITSF-734	2012-02-12	Barrel	A	exterior	bits.520
bits.140	CAGTCTGA	CTACCTGCGGARGGATCA	GAGATCCRTTGYTRAAAGTT	BITSF-150	2012-08-03	Barrel	B	exterior	bits.140
bits.141	CAGAGAGT	CTACCTGCGGARGGATCA	GAGATCCRTTGYTRAAAGTT	BITSF-138	2012-08-03	Barrel	B	exterior	bits.141
bits.4	ACTGTCTC	CTACCTGCGGARGGATCA	GAGATCCRTTGYTRAAAGTT	BITSF-49	2012-10-03	Barrel	B	exterior	bits.4
bits.93	ACTGGTGT	CTACCTGCGGARGGATCA	GAGATCCRTTGYTRAAAGTT	BITSF-48	2012-10-03	Barrel	B	exterior	bits.93
bits.517	GTACTGCA	CTACCTGCGGARGGATCA	GAGATCCRTTGYTRAAAGTT	BITSF-770	2012-02-12	Barrel	B	exterior	bits.517
bits.518	GCTTAAGC	CTACCTGCGGARGGATCA	GAGATCCRTTGYTRAAAGTT	BITSF-758	2012-02-12	Barrel	B	exterior	bits.518
bits.139	CATCCTTG	CTACCTGCGGARGGATCA	GAGATCCRTTGYTRAAAGTT	BITSF-162	2012-08-03	Barrel	D	exterior	bits.139
bits.85	ACTGGTCA	CTACCTGCGGARGGATCA	GAGATCCRTTGYTRAAAGTT	BITSF-47	2012-10-03	Barrel	D	exterior	bits.85
bits.516	GTGAACTC	CTACCTGCGGARGGATCA	GAGATCCRTTGYTRAAAGTT	BITSF-782	2012-02-12	Barrel	D	exterior	bits.516
bits.138	CATGCATG	CTACCTGCGGARGGATCA	GAGATCCRTTGYTRAAAGTT	BITSF-174	2012-08-03	Barrel	E	exterior	bits.138
bits.77	ACTGGAGA	CTACCTGCGGARGGATCA	GAGATCCRTTGYTRAAAGTT	BITSF-46	2012-10-03	Barrel	E	exterior	bits.77
bits.515	GTGATCTG	CTACCTGCGGARGGATCA	GAGATCCRTTGYTRAAAGTT	BITSF-794	2012-02-12	Barrel	E	exterior	bits.515
bits.137	CGATATCG	CTACCTGCGGARGGATCA	GAGATCCRTTGYTRAAAGTT	BITSF-186	2012-08-03	Barrel	F	interior	bits.137
bits.152	AGTGTCAC	CTACCTGCGGARGGATCA	GAGATCCRTTGYTRAAAGTT	BITSF-103	2012-08-03	Barrel	F	interior	bits.152
bits.61	ACTGCTGA	CTACCTGCGGARGGATCA	GAGATCCRTTGYTRAAAGTT	BITSF-44	2012-10-03	Barrel	F	interior	bits.61
bits.69	ACTGGACT	CTACCTGCGGARGGATCA	GAGATCCRTTGYTRAAAGTT	BITSF-45	2012-10-03	Barrel	F	interior	bits.69
bits.156	CAGAGTGA	CTACCTGCGGARGGATCA	GAGATCCRTTGYTRAAAGTT	BITSF-140	2012-08-03	Barrel	G	interior	bits.156
bits.70	ACTCGAGT	CTACCTGCGGARGGATCA	GAGATCCRTTGYTRAAAGTT	BITSF-33	2012-10-03	Barrel	G	interior	bits.70
bits.155	CAGTGTCA	CTACCTGCGGARGGATCA	GAGATCCRTTGYTRAAAGTT	BITSF-152	2012-08-03	Barrel	H	interior	bits.155
bits.62	ACTCGACA	CTACCTGCGGARGGATCA	GAGATCCRTTGYTRAAAGTT	BITSF-32	2012-10-03	Barrel	H	interior	bits.62
bits.133	CAGAGACA	CTACCTGCGGARGGATCA	GAGATCCRTTGYTRAAAGTT	BITSF-137	2012-08-03	Bottler	filler	filler head x4	bits.133
bits.134	ATGCGGTT	CTACCTGCGGARGGATCA	GAGATCCRTTGYTRAAAGTT	BITSF-125	2012-08-03	Bottler	filler	filler head x3	bits.134
bits.68	AGCACATC	CTACCTGCGGARGGATCA	GAGATCCRTTGYTRAAAGTT	BITSF-57	2012-10-03	Bottler	filler	filler head x4	bits.68
bits.76	AGCACTAC	CTACCTGCGGARGGATCA	GAGATCCRTTGYTRAAAGTT	BITSF-58	2012-10-03	Bottler	filler	filler head x3	bits.76
bits.510	GCTTAACG	CTACCTGCGGARGGATCA	GAGATCCRTTGYTRAAAGTT	BITSF-757	2012-02-12	Bottler	filler	filler head x4	bits.510
bits.511	GCAAGCAA	CTACCTGCGGARGGATCA	GAGATCCRTTGYTRAAAGTT	BITSF-745	2012-02-12	Bottler	filler	filler head x3	bits.511
bits.135	ATCGCGTA	CTACCTGCGGARGGATCA	GAGATCCRTTGYTRAAAGTT	BITSF-113	2012-08-03	Bottler	inlet	inlet	bits.135
bits.84	AGCACTTG	CTACCTGCGGARGGATCA	GAGATCCRTTGYTRAAAGTT	BITSF-59	2012-10-03	Bottler	inlet	inlet	bits.84
bits.512	GAGTTCTG	CTACCTGCGGARGGATCA	GAGATCCRTTGYTRAAAGTT	BITSF-733	2012-02-12	Bottler	inlet	inlet	bits.512
bits.132	CAGTCTCT	CTACCTGCGGARGGATCA	GAGATCCRTTGYTRAAAGTT	BITSF-149	2012-08-03	Bottler	Surface	Wheel	bits.132
bits.60	AGCACAAG	CTACCTGCGGARGGATCA	GAGATCCRTTGYTRAAAGTT	BITSF-56	2012-10-03	Bottler	Surface	Wheel	bits.60
bits.509	GTACCTTC	CTACCTGCGGARGGATCA	GAGATCCRTTGYTRAAAGTT	BITSF-769	2012-02-12	Bottler	Surface	Wheel	bits.509
bits.38	ACTCAGAC	CTACCTGCGGARGGATCA	GAGATCCRTTGYTRAAAGTT	BITSF-29	2012-10-03	CO2_line	cellar	inner	bits.38
bits.111	ATCGCCAA	CTACCTGCGGARGGATCA	GAGATCCRTTGYTRAAAGTT	BITSF-110	2012-08-03	Crusher	Exit chute	2	bits.111
bits.112	AGTGCTGT	CTACCTGCGGARGGATCA	GAGATCCRTTGYTRAAAGTT	BITSF-98	2012-08-03	Crusher	Exit chute	1	bits.112
bits.74	AGTCAGTC	CTACCTGCGGARGGATCA	GAGATCCRTTGYTRAAAGTT	BITSF-82	2012-10-03	Crusher	Exit chute	2	bits.74
bits.82	AGTCCACA	CTACCTGCGGARGGATCA	GAGATCCRTTGYTRAAAGTT	BITSF-83	2012-10-03	Crusher	Exit chute	1	bits.82
bits.488	CGTTAACG	CTACCTGCGGARGGATCA	GAGATCCRTTGYTRAAAGTT	BITSF-646	2012-02-12	Crusher	Exit chute	2	bits.488
bits.489	CGAACGAA	CTACCTGCGGARGGATCA	GAGATCCRTTGYTRAAAGTT	BITSF-634	2012-02-12	Crusher	Exit chute	1	bits.489
bits.158	ATCGTTCC	CTACCTGCGGARGGATCA	GAGATCCRTTGYTRAAAGTT	BITSF-116	2012-08-03	Drain	bbl rm	Center	bits.158
bits.86	ACTCGTGA	CTACCTGCGGARGGATCA	GAGATCCRTTGYTRAAAGTT	BITSF-35	2012-10-03	Drain	bbl rm	Center	bits.86
bits.537	GAACTCCA	CTACCTGCGGARGGATCA	GAGATCCRTTGYTRAAAGTT	BITSF-712	2012-02-12	Drain	bbl rm	Center	bits.537
bits.146	CATGCTAG	CTACCTGCGGARGGATCA	GAGATCCRTTGYTRAAAGTT	BITSF-175	2012-08-03	Drain	cellar	SE	bits.146
bits.147	CATCGAAC	CTACCTGCGGARGGATCA	GAGATCCRTTGYTRAAAGTT	BITSF-163	2012-08-03	Drain	cellar	SW	bits.147
bits.148	CAGTGAGA	CTACCTGCGGARGGATCA	GAGATCCRTTGYTRAAAGTT	BITSF-151	2012-08-03	Drain	cellar	NE	bits.148
bits.149	CAGAGTCT	CTACCTGCGGARGGATCA	GAGATCCRTTGYTRAAAGTT	BITSF-139	2012-08-03	Drain	cellar	NW	bits.149
bits.13	ACTCTGTC	CTACCTGCGGARGGATCA	GAGATCCRTTGYTRAAAGTT	BITSF-38	2012-10-03	Drain	cellar	SE	bits.13
bits.21	ACTGACAC	CTACCTGCGGARGGATCA	GAGATCCRTTGYTRAAAGTT	BITSF-39	2012-10-03	Drain	cellar	SW	bits.21
bits.29	ACTGAGAG	CTACCTGCGGARGGATCA	GAGATCCRTTGYTRAAAGTT	BITSF-40	2012-10-03	Drain	cellar	NE	bits.29
bits.37	ACTGAGTC	CTACCTGCGGARGGATCA	GAGATCCRTTGYTRAAAGTT	BITSF-41	2012-10-03	Drain	cellar	NW	bits.37
bits.525	GTAGCAAG	CTACCTGCGGARGGATCA	GAGATCCRTTGYTRAAAGTT	BITSF-771	2012-02-12	Drain	cellar	SE	bits.525
bits.526	GCTTATCC	CTACCTGCGGARGGATCA	GAGATCCRTTGYTRAAAGTT	BITSF-759	2012-02-12	Drain	cellar	SW	bits.526
bits.527	GCAAGGAT	CTACCTGCGGARGGATCA	GAGATCCRTTGYTRAAAGTT	BITSF-747	2012-02-12	Drain	cellar	NE	bits.527
bits.528	GAGTTGTC	CTACCTGCGGARGGATCA	GAGATCCRTTGYTRAAAGTT	BITSF-735	2012-02-12	Drain	cellar	NW	bits.528
bits.145	CGATATGC	CTACCTGCGGARGGATCA	GAGATCCRTTGYTRAAAGTT	BITSF-187	2012-08-03	Drain	Crush	W	bits.145
bits.159	AGTGTGAG	CTACCTGCGGARGGATCA	GAGATCCRTTGYTRAAAGTT	BITSF-104	2012-08-03	Drain	Crush	E	bits.159
bits.5	ACTCTGAG	CTACCTGCGGARGGATCA	GAGATCCRTTGYTRAAAGTT	BITSF-37	2012-10-03	Drain	Crush	W	bits.5
bits.94	ACTCTCAC	CTACCTGCGGARGGATCA	GAGATCCRTTGYTRAAAGTT	BITSF-36	2012-10-03	Drain	Crush	E	bits.94
bits.523	GTGATGAG	CTACCTGCGGARGGATCA	GAGATCCRTTGYTRAAAGTT	BITSF-795	2012-02-12	Drain	Crush	E	bits.523
bits.524	GTGAAGAC	CTACCTGCGGARGGATCA	GAGATCCRTTGYTRAAAGTT	BITSF-783	2012-02-12	Drain	Crush	W	bits.524
bits.99	CATCACCT	CTACCTGCGGARGGATCA	GAGATCCRTTGYTRAAAGTT	BITSF-157	2012-08-03	Elevator	Conveyor	2	bits.99
bits.100	CAGTAGAG	CTACCTGCGGARGGATCA	GAGATCCRTTGYTRAAAGTT	BITSF-145	2012-08-03	Elevator	Conveyor	1	bits.100
bits.9	AGTCCTGA	CTACCTGCGGARGGATCA	GAGATCCRTTGYTRAAAGTT	BITSF-86	2012-10-03	Elevator	Conveyor	2	bits.9
bits.17	AGTCGACT	CTACCTGCGGARGGATCA	GAGATCCRTTGYTRAAAGTT	BITSF-87	2012-10-03	Elevator	Conveyor	1	bits.17
bits.476	CTTGGATG	CTACCTGCGGARGGATCA	GAGATCCRTTGYTRAAAGTT	BITSF-693	2012-02-12	Elevator	Conveyor	2	bits.476
bits.477	CTGTAGAC	CTACCTGCGGARGGATCA	GAGATCCRTTGYTRAAAGTT	BITSF-681	2012-02-12	Elevator	Conveyor	1	bits.477
bits.97	CATGTCGA	CTACCTGCGGARGGATCA	GAGATCCRTTGYTRAAAGTT	BITSF-181	2012-08-03	Elevator	Exit chute	2	bits.97
bits.98	CATGACCA	CTACCTGCGGARGGATCA	GAGATCCRTTGYTRAAAGTT	BITSF-169	2012-08-03	Elevator	Exit chute	1	bits.98
bits.1	AGTCCTCT	CTACCTGCGGARGGATCA	GAGATCCRTTGYTRAAAGTT	BITSF-85	2012-10-03	Elevator	Exit chute	1	bits.1
bits.90	AGTCCAGT	CTACCTGCGGARGGATCA	GAGATCCRTTGYTRAAAGTT	BITSF-84	2012-10-03	Elevator	Exit chute	2	bits.90
bits.475	GAACCATC	CTACCTGCGGARGGATCA	GAGATCCRTTGYTRAAAGTT	BITSF-705	2012-02-12	Elevator	Exit chute	1	bits.475
bits.490	CACTTGAG	CTACCTGCGGARGGATCA	GAGATCCRTTGYTRAAAGTT	BITSF-622	2012-02-12	Elevator	Exit chute	2	bits.490
bits.101	CAGACACT	CTACCTGCGGARGGATCA	GAGATCCRTTGYTRAAAGTT	BITSF-133	2012-08-03	Elevator	hopper	2	bits.101
bits.102	ATGCATGC	CTACCTGCGGARGGATCA	GAGATCCRTTGYTRAAAGTT	BITSF-121	2012-08-03	Elevator	hopper	1	bits.102
bits.25	AGTCGAGA	CTACCTGCGGARGGATCA	GAGATCCRTTGYTRAAAGTT	BITSF-88	2012-10-03	Elevator	hopper	2	bits.25
bits.33	AGTCGTCA	CTACCTGCGGARGGATCA	GAGATCCRTTGYTRAAAGTT	BITSF-89	2012-10-03	Elevator	hopper	1	bits.33
bits.478	CTCACTCA	CTACCTGCGGARGGATCA	GAGATCCRTTGYTRAAAGTT	BITSF-669	2012-02-12	Elevator	hopper	2	bits.478
bits.479	CGTTGGTA	CTACCTGCGGARGGATCA	GAGATCCRTTGYTRAAAGTT	BITSF-657	2012-02-12	Elevator	hopper	1	bits.479
bits.115	CATCCAAG	CTACCTGCGGARGGATCA	GAGATCCRTTGYTRAAAGTT	BITSF-159	2012-08-03	Fermenter	A	racking arm	bits.115
bits.116	CAGTCACA	CTACCTGCGGARGGATCA	GAGATCCRTTGYTRAAAGTT	BITSF-147	2012-08-03	Fermenter	A	Sample port	bits.116
bits.75	AGCTCATG	CTACCTGCGGARGGATCA	GAGATCCRTTGYTRAAAGTT	BITSF-70	2012-10-03	Fermenter	A	racking arm	bits.75
bits.83	AGCTCTAG	CTACCTGCGGARGGATCA	GAGATCCRTTGYTRAAAGTT	BITSF-71	2012-10-03	Fermenter	A	Sample port	bits.83
bits.492	GTCTACAG	CTACCTGCGGARGGATCA	GAGATCCRTTGYTRAAAGTT	BITSF-779	2012-02-12	Fermenter	A	racking arm	bits.492
bits.493	GCTTGGAT	CTACCTGCGGARGGATCA	GAGATCCRTTGYTRAAAGTT	BITSF-767	2012-02-12	Fermenter	A	Sample port	bits.493
bits.113	CATGTGGT	CTACCTGCGGARGGATCA	GAGATCCRTTGYTRAAAGTT	BITSF-183	2012-08-03	Fermenter	B	racking arm	bits.113
bits.114	CATGAGCT	CTACCTGCGGARGGATCA	GAGATCCRTTGYTRAAAGTT	BITSF-171	2012-08-03	Fermenter	B	Sample port	bits.114
bits.59	AGCTAGGA	CTACCTGCGGARGGATCA	GAGATCCRTTGYTRAAAGTT	BITSF-68	2012-10-03	Fermenter	B	racking arm	bits.59
bits.67	AGCTCAAC	CTACCTGCGGARGGATCA	GAGATCCRTTGYTRAAAGTT	BITSF-69	2012-10-03	Fermenter	B	Sample port	bits.67
bits.491	GTGAGTCT	CTACCTGCGGARGGATCA	GAGATCCRTTGYTRAAAGTT	BITSF-791	2012-02-12	Fermenter	B	Sample port	bits.491
bits.506	GAACGAAC	CTACCTGCGGARGGATCA	GAGATCCRTTGYTRAAAGTT	BITSF-708	2012-02-12	Fermenter	B	racking arm	bits.506
bits.127	ATCGCGAT	CTACCTGCGGARGGATCA	GAGATCCRTTGYTRAAAGTT	BITSF-112	2012-08-03	Fermenter	C	racking arm	bits.127
bits.128	AGTGGAGT	CTACCTGCGGARGGATCA	GAGATCCRTTGYTRAAAGTT	BITSF-100	2012-08-03	Fermenter	C	Sample port	bits.128
bits.43	AGCTACGT	CTACCTGCGGARGGATCA	GAGATCCRTTGYTRAAAGTT	BITSF-66	2012-10-03	Fermenter	C	racking arm	bits.43
bits.51	AGCTAGCT	CTACCTGCGGARGGATCA	GAGATCCRTTGYTRAAAGTT	BITSF-67	2012-10-03	Fermenter	C	Sample port	bits.51
bits.504	GAGTTCAC	CTACCTGCGGARGGATCA	GAGATCCRTTGYTRAAAGTT	BITSF-732	2012-02-12	Fermenter	C	racking arm	bits.504
bits.505	GAGTACAG	CTACCTGCGGARGGATCA	GAGATCCRTTGYTRAAAGTT	BITSF-720	2012-02-12	Fermenter	C	Sample port	bits.505
bits.125	CAGACTGT	CTACCTGCGGARGGATCA	GAGATCCRTTGYTRAAAGTT	BITSF-136	2012-08-03	Fermenter	D	racking arm	bits.125
bits.126	ATGCGCTA	CTACCTGCGGARGGATCA	GAGATCCRTTGYTRAAAGTT	BITSF-124	2012-08-03	Fermenter	D	Sample port	bits.126
bits.35	AGCTACCA	CTACCTGCGGARGGATCA	GAGATCCRTTGYTRAAAGTT	BITSF-65	2012-10-03	Fermenter	D	Sample port	bits.35
bits.502	GCTATTGG	CTACCTGCGGARGGATCA	GAGATCCRTTGYTRAAAGTT	BITSF-756	2012-02-12	Fermenter	D	racking arm	bits.502
bits.503	GCAACGTT	CTACCTGCGGARGGATCA	GAGATCCRTTGYTRAAAGTT	BITSF-744	2012-02-12	Fermenter	D	Sample port	bits.503
bits.123	CATCCATC	CTACCTGCGGARGGATCA	GAGATCCRTTGYTRAAAGTT	BITSF-160	2012-08-03	Fermenter	E	racking arm	bits.123
bits.124	CAGTCAGT	CTACCTGCGGARGGATCA	GAGATCCRTTGYTRAAAGTT	BITSF-148	2012-08-03	Fermenter	E	Sample port	bits.124
bits.19	AGCATGCT	CTACCTGCGGARGGATCA	GAGATCCRTTGYTRAAAGTT	BITSF-63	2012-10-03	Fermenter	E	racking arm	bits.19
bits.27	AGCATGGA	CTACCTGCGGARGGATCA	GAGATCCRTTGYTRAAAGTT	BITSF-64	2012-10-03	Fermenter	E	Sample port	bits.27
bits.500	GTCTTCTG	CTACCTGCGGARGGATCA	GAGATCCRTTGYTRAAAGTT	BITSF-780	2012-02-12	Fermenter	E	racking arm	bits.500
bits.501	GCTTGGTA	CTACCTGCGGARGGATCA	GAGATCCRTTGYTRAAAGTT	BITSF-768	2012-02-12	Fermenter	E	Sample port	bits.501
bits.121	CGATAACC	CTACCTGCGGARGGATCA	GAGATCCRTTGYTRAAAGTT	BITSF-184	2012-08-03	Fermenter	F	racking arm	bits.121
bits.122	CATGAGGA	CTACCTGCGGARGGATCA	GAGATCCRTTGYTRAAAGTT	BITSF-172	2012-08-03	Fermenter	F	Sample port	bits.122
bits.3	AGCATCCA	CTACCTGCGGARGGATCA	GAGATCCRTTGYTRAAAGTT	BITSF-61	2012-10-03	Fermenter	F	racking arm	bits.3
bits.11	AGCATCGT	CTACCTGCGGARGGATCA	GAGATCCRTTGYTRAAAGTT	BITSF-62	2012-10-03	Fermenter	F	Sample port	bits.11
bits.499	GTGAGTGA	CTACCTGCGGARGGATCA	GAGATCCRTTGYTRAAAGTT	BITSF-792	2012-02-12	Fermenter	F	Sample port	bits.499
bits.514	GAACGATG	CTACCTGCGGARGGATCA	GAGATCCRTTGYTRAAAGTT	BITSF-709	2012-02-12	Fermenter	F	racking arm	bits.514
bits.150	ATGCTAGC	CTACCTGCGGARGGATCA	GAGATCCRTTGYTRAAAGTT	BITSF-127	2012-08-03	Fermenter	New	racking arm	bits.150
bits.151	ATCGTACG	CTACCTGCGGARGGATCA	GAGATCCRTTGYTRAAAGTT	BITSF-115	2012-08-03	Fermenter	New	Sample port	bits.151
bits.45	ACTGCACA	CTACCTGCGGARGGATCA	GAGATCCRTTGYTRAAAGTT	BITSF-42	2012-10-03	Fermenter	New	racking arm	bits.45
bits.53	ACTGCTCT	CTACCTGCGGARGGATCA	GAGATCCRTTGYTRAAAGTT	BITSF-43	2012-10-03	Fermenter	New	Sample port	bits.53
bits.529	GAGTAGTG	CTACCTGCGGARGGATCA	GAGATCCRTTGYTRAAAGTT	BITSF-723	2012-02-12	Fermenter	New	racking arm	bits.529
bits.530	GAACGTTC	CTACCTGCGGARGGATCA	GAGATCCRTTGYTRAAAGTT	BITSF-711	2012-02-12	Fermenter	New	Sample port	bits.530
bits.131	CATCCTAC	CTACCTGCGGARGGATCA	GAGATCCRTTGYTRAAAGTT	BITSF-161	2012-08-03	Filter	inlet	inlet	bits.131
bits.52	AGCAAGGT	CTACCTGCGGARGGATCA	GAGATCCRTTGYTRAAAGTT	BITSF-55	2012-10-03	Filter	inlet	inlet	bits.52
bits.508	GTGAACAG	CTACCTGCGGARGGATCA	GAGATCCRTTGYTRAAAGTT	BITSF-781	2012-02-12	Filter	inlet	inlet	bits.508
bits.130	CATGCAAC	CTACCTGCGGARGGATCA	GAGATCCRTTGYTRAAAGTT	BITSF-173	2012-08-03	Filter	outlet	outlet	bits.130
bits.44	AGCAAGCA	CTACCTGCGGARGGATCA	GAGATCCRTTGYTRAAAGTT	BITSF-54	2012-10-03	Filter	outlet	outlet	bits.44
bits.507	GTGATCAC	CTACCTGCGGARGGATCA	GAGATCCRTTGYTRAAAGTT	BITSF-793	2012-02-12	Filter	outlet	outlet	bits.507
bits.56	ACGACTTG	CTACCTGCGGARGGATCA	GAGATCCRTTGYTRAAAGTT	BITSF-7	2012-08-03	Floor	bbl storage	E	bits.56
bits.64	ACGAGAAC	CTACCTGCGGARGGATCA	GAGATCCRTTGYTRAAAGTT	BITSF-8	2012-08-03	Floor	bbl storage	W	bits.64
bits.389	AGTCTCTC	CTACCTGCGGARGGATCA	GAGATCCRTTGYTRAAAGTT	BITSF-577	2012-10-03	Floor	bbl storage	E	bits.389
bits.390	AGGTCTAC	CTACCTGCGGARGGATCA	GAGATCCRTTGYTRAAAGTT	BITSF-565	2012-10-03	Floor	bbl storage	W	bits.390
bits.472	CGTAGGAA	CTACCTGCGGARGGATCA	GAGATCCRTTGYTRAAAGTT	BITSF-644	2012-02-12	Floor	bbl storage	E	bits.472
bits.473	CGAACCAT	CTACCTGCGGARGGATCA	GAGATCCRTTGYTRAAAGTT	BITSF-632	2012-02-12	Floor	bbl storage	W	bits.473
bits.48	ACGACTAC	CTACCTGCGGARGGATCA	GAGATCCRTTGYTRAAAGTT	BITSF-6	2012-08-03	Floor	Bottle storage	C	bits.48
bits.388	ATCCTACC	CTACCTGCGGARGGATCA	GAGATCCRTTGYTRAAAGTT	BITSF-589	2012-10-03	Floor	Bottle storage	C	bits.388
bits.471	CGTTGGAT	CTACCTGCGGARGGATCA	GAGATCCRTTGYTRAAAGTT	BITSF-656	2012-02-12	Floor	Bottle storage	C	bits.471
bits.6	ACGTTCCT	CTACCTGCGGARGGATCA	GAGATCCRTTGYTRAAAGTT	BITSF-25	2012-08-03	Floor	cellar	NCE	bits.6
bits.7	ACGATCGT	CTACCTGCGGARGGATCA	GAGATCCRTTGYTRAAAGTT	BITSF-13	2012-08-03	Floor	cellar	SE	bits.7
bits.14	ACGTTCGA	CTACCTGCGGARGGATCA	GAGATCCRTTGYTRAAAGTT	BITSF-26	2012-08-03	Floor	cellar	NC	bits.14
bits.15	ACGATGCT	CTACCTGCGGARGGATCA	GAGATCCRTTGYTRAAAGTT	BITSF-14	2012-08-03	Floor	cellar	SCE	bits.15
bits.22	ACGTTGCA	CTACCTGCGGARGGATCA	GAGATCCRTTGYTRAAAGTT	BITSF-27	2012-08-03	Floor	cellar	NCW	bits.22
bits.23	ACGATGGA	CTACCTGCGGARGGATCA	GAGATCCRTTGYTRAAAGTT	BITSF-15	2012-08-03	Floor	cellar	SC	bits.23
bits.30	ACTCACTC	CTACCTGCGGARGGATCA	GAGATCCRTTGYTRAAAGTT	BITSF-28	2012-08-03	Floor	cellar	NW	bits.30
bits.31	ACGTACCA	CTACCTGCGGARGGATCA	GAGATCCRTTGYTRAAAGTT	BITSF-16	2012-08-03	Floor	cellar	SCW	bits.31
bits.39	ACGTACGT	CTACCTGCGGARGGATCA	GAGATCCRTTGYTRAAAGTT	BITSF-17	2012-08-03	Floor	cellar	SW	bits.39
bits.47	ACGTCAAC	CTACCTGCGGARGGATCA	GAGATCCRTTGYTRAAAGTT	BITSF-18	2012-08-03	Floor	cellar	CE	bits.47
bits.55	ACGTCATG	CTACCTGCGGARGGATCA	GAGATCCRTTGYTRAAAGTT	BITSF-19	2012-08-03	Floor	cellar	CCE	bits.55
bits.63	ACGTCTAG	CTACCTGCGGARGGATCA	GAGATCCRTTGYTRAAAGTT	BITSF-20	2012-08-03	Floor	cellar	CC	bits.63
bits.71	ACGTCTTC	CTACCTGCGGARGGATCA	GAGATCCRTTGYTRAAAGTT	BITSF-21	2012-08-03	Floor	cellar	CCW	bits.71
bits.79	ACGTGAAG	CTACCTGCGGARGGATCA	GAGATCCRTTGYTRAAAGTT	BITSF-22	2012-08-03	Floor	cellar	CW	bits.79
bits.87	ACGTGTAC	CTACCTGCGGARGGATCA	GAGATCCRTTGYTRAAAGTT	BITSF-23	2012-08-03	Floor	cellar	Boot rack	bits.87
bits.95	ACGTGTTG	CTACCTGCGGARGGATCA	GAGATCCRTTGYTRAAAGTT	BITSF-24	2012-08-03	Floor	cellar	NE	bits.95
bits.371	ATGGATGG	CTACCTGCGGARGGATCA	GAGATCCRTTGYTRAAAGTT	BITSF-599	2012-10-03	Floor	cellar	CCW	bits.371
bits.372	ATCCGGAT	CTACCTGCGGARGGATCA	GAGATCCRTTGYTRAAAGTT	BITSF-587	2012-10-03	Floor	cellar	CW	bits.372
bits.373	AGTCACTG	CTACCTGCGGARGGATCA	GAGATCCRTTGYTRAAAGTT	BITSF-575	2012-10-03	Floor	cellar	Boot rack	bits.373
bits.374	AGGTCAAG	CTACCTGCGGARGGATCA	GAGATCCRTTGYTRAAAGTT	BITSF-563	2012-10-03	Floor	cellar	NE	bits.374
bits.375	AGACGTGA	CTACCTGCGGARGGATCA	GAGATCCRTTGYTRAAAGTT	BITSF-551	2012-10-03	Floor	cellar	NCE	bits.375
bits.376	ACTGTCAG	CTACCTGCGGARGGATCA	GAGATCCRTTGYTRAAAGTT	BITSF-539	2012-10-03	Floor	cellar	NC	bits.376
bits.377	ACAGTGAG	CTACCTGCGGARGGATCA	GAGATCCRTTGYTRAAAGTT	BITSF-527	2012-10-03	Floor	cellar	NCW	bits.377
bits.378	AACGAACG	CTACCTGCGGARGGATCA	GAGATCCRTTGYTRAAAGTT	BITSF-515	2012-10-03	Floor	cellar	NW	bits.378
bits.379	ATGGCCAT	CTACCTGCGGARGGATCA	GAGATCCRTTGYTRAAAGTT	BITSF-600	2012-10-03	Floor	cellar	SE	bits.379
bits.380	ATCCGGTA	CTACCTGCGGARGGATCA	GAGATCCRTTGYTRAAAGTT	BITSF-588	2012-10-03	Floor	cellar	SCE	bits.380
bits.381	AGTCTCAG	CTACCTGCGGARGGATCA	GAGATCCRTTGYTRAAAGTT	BITSF-576	2012-10-03	Floor	cellar	SC	bits.381
bits.382	AGGTCATC	CTACCTGCGGARGGATCA	GAGATCCRTTGYTRAAAGTT	BITSF-564	2012-10-03	Floor	cellar	SCW	bits.382
bits.383	AGACTCAC	CTACCTGCGGARGGATCA	GAGATCCRTTGYTRAAAGTT	BITSF-552	2012-10-03	Floor	cellar	SW	bits.383
bits.384	AGACACAG	CTACCTGCGGARGGATCA	GAGATCCRTTGYTRAAAGTT	BITSF-540	2012-10-03	Floor	cellar	CE	bits.384
bits.385	ACAGTGTC	CTACCTGCGGARGGATCA	GAGATCCRTTGYTRAAAGTT	BITSF-528	2012-10-03	Floor	cellar	CCE	bits.385
bits.386	AACGAAGC	CTACCTGCGGARGGATCA	GAGATCCRTTGYTRAAAGTT	BITSF-516	2012-10-03	Floor	cellar	CC	bits.386
bits.443	GAACACGA	CTACCTGCGGARGGATCA	GAGATCCRTTGYTRAAAGTT	BITSF-701	2012-02-12	Floor	cellar	NC	bits.443
bits.444	CTTGCATC	CTACCTGCGGARGGATCA	GAGATCCRTTGYTRAAAGTT	BITSF-689	2012-02-12	Floor	cellar	NCW	bits.444
bits.445	CTCATGTC	CTACCTGCGGARGGATCA	GAGATCCRTTGYTRAAAGTT	BITSF-677	2012-02-12	Floor	cellar	NW	bits.445
bits.451	GAACAGCA	CTACCTGCGGARGGATCA	GAGATCCRTTGYTRAAAGTT	BITSF-702	2012-02-12	Floor	cellar	CE	bits.451
bits.452	CTTGCTAC	CTACCTGCGGARGGATCA	GAGATCCRTTGYTRAAAGTT	BITSF-690	2012-02-12	Floor	cellar	CCE	bits.452
bits.453	CTGAACTG	CTACCTGCGGARGGATCA	GAGATCCRTTGYTRAAAGTT	BITSF-678	2012-02-12	Floor	cellar	CC	bits.453
bits.454	CTCAAGTG	CTACCTGCGGARGGATCA	GAGATCCRTTGYTRAAAGTT	BITSF-666	2012-02-12	Floor	cellar	CCW	bits.454
bits.455	CGTTGCAA	CTACCTGCGGARGGATCA	GAGATCCRTTGYTRAAAGTT	BITSF-654	2012-02-12	Floor	cellar	CW	bits.455
bits.456	CGAATTCG	CTACCTGCGGARGGATCA	GAGATCCRTTGYTRAAAGTT	BITSF-642	2012-02-12	Floor	cellar	Boot rack	bits.456
bits.457	CATCGTAG	CTACCTGCGGARGGATCA	GAGATCCRTTGYTRAAAGTT	BITSF-630	2012-02-12	Floor	cellar	NE	bits.457
bits.458	CACTGTCT	CTACCTGCGGARGGATCA	GAGATCCRTTGYTRAAAGTT	BITSF-618	2012-02-12	Floor	cellar	NCE	bits.458
bits.462	CTCACACT	CTACCTGCGGARGGATCA	GAGATCCRTTGYTRAAAGTT	BITSF-667	2012-02-12	Floor	cellar	SE	bits.462
bits.463	CGTTGCTT	CTACCTGCGGARGGATCA	GAGATCCRTTGYTRAAAGTT	BITSF-655	2012-02-12	Floor	cellar	SCE	bits.463
bits.464	CGAATTGC	CTACCTGCGGARGGATCA	GAGATCCRTTGYTRAAAGTT	BITSF-643	2012-02-12	Floor	cellar	SC	bits.464
bits.465	CATCTGCT	CTACCTGCGGARGGATCA	GAGATCCRTTGYTRAAAGTT	BITSF-631	2012-02-12	Floor	cellar	SCW	bits.465
bits.466	CACTGTGA	CTACCTGCGGARGGATCA	GAGATCCRTTGYTRAAAGTT	BITSF-619	2012-02-12	Floor	cellar	SW	bits.466
bits.96	ACGATCCA	CTACCTGCGGARGGATCA	GAGATCCRTTGYTRAAAGTT	BITSF-12	2012-08-03	Floor	classroom	center	bits.96
bits.394	AACGATGG	CTACCTGCGGARGGATCA	GAGATCCRTTGYTRAAAGTT	BITSF-517	2012-10-03	Floor	classroom	center	bits.394
bits.461	CTGATCAG	CTACCTGCGGARGGATCA	GAGATCCRTTGYTRAAAGTT	BITSF-679	2012-02-12	Floor	classroom	center	bits.461
bits.88	ACGAGTTC	CTACCTGCGGARGGATCA	GAGATCCRTTGYTRAAAGTT	BITSF-11	2012-08-03	Floor	coldrm 1	C	bits.88
bits.393	ACGAAGGT	CTACCTGCGGARGGATCA	GAGATCCRTTGYTRAAAGTT	BITSF-529	2012-10-03	Floor	coldrm 1	C	bits.393
bits.460	CTTGCTTG	CTACCTGCGGARGGATCA	GAGATCCRTTGYTRAAAGTT	BITSF-691	2012-02-12	Floor	coldrm 1	C	bits.460
bits.80	ACGAGTAG	CTACCTGCGGARGGATCA	GAGATCCRTTGYTRAAAGTT	BITSF-10	2012-08-03	Floor	coldrm 2	C	bits.80
bits.392	AGACACTC	CTACCTGCGGARGGATCA	GAGATCCRTTGYTRAAAGTT	BITSF-541	2012-10-03	Floor	coldrm 2	C	bits.392
bits.459	GAACAGGT	CTACCTGCGGARGGATCA	GAGATCCRTTGYTRAAAGTT	BITSF-703	2012-02-12	Floor	coldrm 2	C	bits.459
bits.531	GTGAAGTG	CTACCTGCGGARGGATCA	GAGATCCRTTGYTRAAAGTT	BITSF-784	2012-02-12	Floor	coldrm 2	2	bits.531
bits.72	ACGAGATG	CTACCTGCGGARGGATCA	GAGATCCRTTGYTRAAAGTT	BITSF-9	2012-08-03	Floor	coldrm 3	C	bits.72
bits.391	AGACTCTG	CTACCTGCGGARGGATCA	GAGATCCRTTGYTRAAAGTT	BITSF-553	2012-10-03	Floor	coldrm 3	C	bits.391
bits.474	CACTTCAC	CTACCTGCGGARGGATCA	GAGATCCRTTGYTRAAAGTT	BITSF-620	2012-02-12	Floor	coldrm 3	C	bits.474
bits.32	ACGACAAG	CTACCTGCGGARGGATCA	GAGATCCRTTGYTRAAAGTT	BITSF-4	2012-08-03	Floor	Crush pad	E	bits.32
bits.40	ACGACATC	CTACCTGCGGARGGATCA	GAGATCCRTTGYTRAAAGTT	BITSF-5	2012-08-03	Floor	Crush pad	W	bits.40
bits.81	AGTGAGTG	CTACCTGCGGARGGATCA	GAGATCCRTTGYTRAAAGTT	BITSF-95	2012-10-03	Floor	Crush pad	E	bits.81
bits.89	AGTGCACT	CTACCTGCGGARGGATCA	GAGATCCRTTGYTRAAAGTT	BITSF-96	2012-10-03	Floor	Crush pad	W	bits.89
bits.387	ATGGCCTA	CTACCTGCGGARGGATCA	GAGATCCRTTGYTRAAAGTT	BITSF-601	2012-10-03	Floor	Crush pad	W	bits.387
bits.469	CTGTACAG	CTACCTGCGGARGGATCA	GAGATCCRTTGYTRAAAGTT	BITSF-680	2012-02-12	Floor	Crush pad	E	bits.469
bits.470	CTCACAGA	CTACCTGCGGARGGATCA	GAGATCCRTTGYTRAAAGTT	BITSF-668	2012-02-12	Floor	Crush pad	W	bits.470
bits.24	ACGAAGCA	CTACCTGCGGARGGATCA	GAGATCCRTTGYTRAAAGTT	BITSF-3	2012-08-03	Floor	Equipment rm	C	bits.24
bits.73	AGTGAGAC	CTACCTGCGGARGGATCA	GAGATCCRTTGYTRAAAGTT	BITSF-94	2012-10-03	Floor	Equipment rm	C	bits.73
bits.468	CTTGGAAC	CTACCTGCGGARGGATCA	GAGATCCRTTGYTRAAAGTT	BITSF-692	2012-02-12	Floor	Equipment rm	C	bits.468
bits.103	ATCGATGC	CTACCTGCGGARGGATCA	GAGATCCRTTGYTRAAAGTT	BITSF-109	2012-08-03	Floor	Exterior	entry floor	bits.103
bits.41	AGTCGTGT	CTACCTGCGGARGGATCA	GAGATCCRTTGYTRAAAGTT	BITSF-90	2012-10-03	Floor	Exterior	entry floor	bits.41
bits.480	CGTAGGTT	CTACCTGCGGARGGATCA	GAGATCCRTTGYTRAAAGTT	BITSF-645	2012-02-12	Floor	Exterior	entry floor	bits.480
bits.104	AGTGCTCA	CTACCTGCGGARGGATCA	GAGATCCRTTGYTRAAAGTT	BITSF-97	2012-08-03	Floor	Hallway	entry floor	bits.104
bits.49	AGTCTGAC	CTACCTGCGGARGGATCA	GAGATCCRTTGYTRAAAGTT	BITSF-91	2012-10-03	Floor	Hallway	entry floor	bits.49
bits.481	CGAACCTA	CTACCTGCGGARGGATCA	GAGATCCRTTGYTRAAAGTT	BITSF-633	2012-02-12	Floor	Hallway	entry floor	bits.481
bits.8	ACGAACCT	CTACCTGCGGARGGATCA	GAGATCCRTTGYTRAAAGTT	BITSF-1	2012-08-03	Floor	Lab	entry floor	bits.8
bits.16	ACGAACGA	CTACCTGCGGARGGATCA	GAGATCCRTTGYTRAAAGTT	BITSF-2	2012-08-03	Floor	Lab	benchtop	bits.16
bits.57	AGTCTGTG	CTACCTGCGGARGGATCA	GAGATCCRTTGYTRAAAGTT	BITSF-92	2012-10-03	Floor	Lab	entry floor	bits.57
bits.65	AGTGACTC	CTACCTGCGGARGGATCA	GAGATCCRTTGYTRAAAGTT	BITSF-93	2012-10-03	Floor	Lab	benchtop	bits.65
bits.467	GAACCAAG	CTACCTGCGGARGGATCA	GAGATCCRTTGYTRAAAGTT	BITSF-704	2012-02-12	Floor	Lab	benchtop	bits.467
bits.482	CACTTCTG	CTACCTGCGGARGGATCA	GAGATCCRTTGYTRAAAGTT	BITSF-621	2012-02-12	Floor	Lab	entry floor	bits.482
bits.154	CATCGATG	CTACCTGCGGARGGATCA	GAGATCCRTTGYTRAAAGTT	BITSF-164	2012-08-03	Hopper	A	Bottom	bits.154
bits.54	ACTCCTGT	CTACCTGCGGARGGATCA	GAGATCCRTTGYTRAAAGTT	BITSF-31	2012-10-03	Hopper	A	Bottom	bits.54
bits.535	GATCAGCT	CTACCTGCGGARGGATCA	GAGATCCRTTGYTRAAAGTT	BITSF-736	2012-02-12	Hopper	A	Bottom	bits.535
bits.153	CATGCTTC	CTACCTGCGGARGGATCA	GAGATCCRTTGYTRAAAGTT	BITSF-176	2012-08-03	Hopper	b	Bottom	bits.153
bits.46	ACTCCAGA	CTACCTGCGGARGGATCA	GAGATCCRTTGYTRAAAGTT	BITSF-30	2012-10-03	Hopper	b	Bottom	bits.46
bits.534	GCAAGGTA	CTACCTGCGGARGGATCA	GAGATCCRTTGYTRAAAGTT	BITSF-748	2012-02-12	Hopper	b	Bottom	bits.534
bits.105	CATGTGCA	CTACCTGCGGARGGATCA	GAGATCCRTTGYTRAAAGTT	BITSF-182	2012-08-03	Hose	A	2	bits.105
bits.106	CATGACGT	CTACCTGCGGARGGATCA	GAGATCCRTTGYTRAAAGTT	BITSF-170	2012-08-03	Hose	A	1	bits.106
bits.26	AGCTTCCT	CTACCTGCGGARGGATCA	GAGATCCRTTGYTRAAAGTT	BITSF-76	2012-10-03	Hose	A	2	bits.26
bits.34	AGCTTCGA	CTACCTGCGGARGGATCA	GAGATCCRTTGYTRAAAGTT	BITSF-77	2012-10-03	Hose	A	1	bits.34
bits.483	GAACCTAC	CTACCTGCGGARGGATCA	GAGATCCRTTGYTRAAAGTT	BITSF-706	2012-02-12	Hose	A	1	bits.483
bits.498	GAACCTTG	CTACCTGCGGARGGATCA	GAGATCCRTTGYTRAAAGTT	BITSF-707	2012-02-12	Hose	A	2	bits.498
bits.119	ATCGCCTT	CTACCTGCGGARGGATCA	GAGATCCRTTGYTRAAAGTT	BITSF-111	2012-08-03	Hose	B	2	bits.119
bits.120	AGTGGACA	CTACCTGCGGARGGATCA	GAGATCCRTTGYTRAAAGTT	BITSF-99	2012-08-03	Hose	B	1	bits.120
bits.10	AGCTGTAC	CTACCTGCGGARGGATCA	GAGATCCRTTGYTRAAAGTT	BITSF-74	2012-10-03	Hose	B	2	bits.10
bits.18	AGCTGTTG	CTACCTGCGGARGGATCA	GAGATCCRTTGYTRAAAGTT	BITSF-75	2012-10-03	Hose	B	1	bits.18
bits.496	GAGTGTGA	CTACCTGCGGARGGATCA	GAGATCCRTTGYTRAAAGTT	BITSF-731	2012-02-12	Hose	B	2	bits.496
bits.497	GACTTCAG	CTACCTGCGGARGGATCA	GAGATCCRTTGYTRAAAGTT	BITSF-719	2012-02-12	Hose	B	1	bits.497
bits.117	CAGACTCA	CTACCTGCGGARGGATCA	GAGATCCRTTGYTRAAAGTT	BITSF-135	2012-08-03	Hose	C	2	bits.117
bits.118	ATGCGCAT	CTACCTGCGGARGGATCA	GAGATCCRTTGYTRAAAGTT	BITSF-123	2012-08-03	Hose	C	1	bits.118
bits.2	AGCTGAAG	CTACCTGCGGARGGATCA	GAGATCCRTTGYTRAAAGTT	BITSF-73	2012-10-03	Hose	C	1	bits.2
bits.91	AGCTCTTC	CTACCTGCGGARGGATCA	GAGATCCRTTGYTRAAAGTT	BITSF-72	2012-10-03	Hose	C	2	bits.91
bits.494	GCATTACG	CTACCTGCGGARGGATCA	GAGATCCRTTGYTRAAAGTT	BITSF-755	2012-02-12	Hose	C	2	bits.494
bits.495	GCAACGAA	CTACCTGCGGARGGATCA	GAGATCCRTTGYTRAAAGTT	BITSF-743	2012-02-12	Hose	C	1	bits.495
bits.110	ATGCCGAT	CTACCTGCGGARGGATCA	GAGATCCRTTGYTRAAAGTT	BITSF-122	2012-08-03	Press	Door	3	bits.110
bits.66	AGTCAGAG	CTACCTGCGGARGGATCA	GAGATCCRTTGYTRAAAGTT	BITSF-81	2012-10-03	Press	Door	3	bits.66
bits.487	CTACAGCA	CTACCTGCGGARGGATCA	GAGATCCRTTGYTRAAAGTT	BITSF-658	2012-02-12	Press	Door	3	bits.487
bits.107	CATCACGA	CTACCTGCGGARGGATCA	GAGATCCRTTGYTRAAAGTT	BITSF-158	2012-08-03	Press	Press pan	3	bits.107
bits.108	CAGTAGTC	CTACCTGCGGARGGATCA	GAGATCCRTTGYTRAAAGTT	BITSF-146	2012-08-03	Press	Press pan	2	bits.108
bits.109	CAGACAGA	CTACCTGCGGARGGATCA	GAGATCCRTTGYTRAAAGTT	BITSF-134	2012-08-03	Press	Press pan	1	bits.109
bits.42	AGCTTGCA	CTACCTGCGGARGGATCA	GAGATCCRTTGYTRAAAGTT	BITSF-78	2012-10-03	Press	Press pan	3	bits.42
bits.50	AGCTTGGT	CTACCTGCGGARGGATCA	GAGATCCRTTGYTRAAAGTT	BITSF-79	2012-10-03	Press	Press pan	2	bits.50
bits.58	AGTCACAC	CTACCTGCGGARGGATCA	GAGATCCRTTGYTRAAAGTT	BITSF-80	2012-10-03	Press	Press pan	1	bits.58
bits.484	CTTGGTAG	CTACCTGCGGARGGATCA	GAGATCCRTTGYTRAAAGTT	BITSF-694	2012-02-12	Press	Press pan	3	bits.484
bits.485	CTGTAGTG	CTACCTGCGGARGGATCA	GAGATCCRTTGYTRAAAGTT	BITSF-682	2012-02-12	Press	Press pan	2	bits.485
bits.486	CTCACTGT	CTACCTGCGGARGGATCA	GAGATCCRTTGYTRAAAGTT	BITSF-670	2012-02-12	Press	Press pan	1	bits.486
bits.136	AGTGGTCT	CTACCTGCGGARGGATCA	GAGATCCRTTGYTRAAAGTT	BITSF-101	2012-08-03	Pump	inlet	A	bits.136
bits.92	AGCAGTTC	CTACCTGCGGARGGATCA	GAGATCCRTTGYTRAAAGTT	BITSF-60	2012-10-03	Pump	inlet	A	bits.92
bits.513	GAGTACTC	CTACCTGCGGARGGATCA	GAGATCCRTTGYTRAAAGTT	BITSF-721	2012-02-12	Pump	inlet	A	bits.513
bits.157	ATGCTTCC	CTACCTGCGGARGGATCA	GAGATCCRTTGYTRAAAGTT	BITSF-128	2012-08-03	Sink	cellar	W	bits.157
bits.78	ACTCGTCT	CTACCTGCGGARGGATCA	GAGATCCRTTGYTRAAAGTT	BITSF-34	2012-10-03	Sink	cellar	W	bits.78
bits.536	GAGTCACT	CTACCTGCGGARGGATCA	GAGATCCRTTGYTRAAAGTT	BITSF-724	2012-02-12	Sink	cellar	W	bits.536
bits.129	CGATAAGG	CTACCTGCGGARGGATCA	GAGATCCRTTGYTRAAAGTT	BITSF-185	2012-08-03	Water	hose	NE	bits.129
bits.144	AGTGGTGA	CTACCTGCGGARGGATCA	GAGATCCRTTGYTRAAAGTT	BITSF-102	2012-08-03	Water	hose	Crush pad	bits.144
bits.28	AGCAACCT	CTACCTGCGGARGGATCA	GAGATCCRTTGYTRAAAGTT	BITSF-52	2012-10-03	Water	hose	Crush pad	bits.28
bits.36	AGCAACGA	CTACCTGCGGARGGATCA	GAGATCCRTTGYTRAAAGTT	BITSF-53	2012-10-03	Water	hose	NE	bits.36
bits.521	GAGTAGAC	CTACCTGCGGARGGATCA	GAGATCCRTTGYTRAAAGTT	BITSF-722	2012-02-12	Water	hose	Crush pad	bits.521
bits.522	GAACGTAG	CTACCTGCGGARGGATCA	GAGATCCRTTGYTRAAAGTT	BITSF-710	2012-02-12	Water	hose	NE	bits.522
